# Supplementary material for: Validation in an Independent Cohort of MiR-122, MiR-1271, and MiR-15b as Urinary Biomarkers for the Potential Early Diagnosis of Clear Cell Renal Cell Carcinoma
Source: Cancers (Basel). 2022 Feb 22;14(5):1112. doi: 10.3390/cancers14051112 (PMC8909007; doi:10.3390/cancers14051112)
Supplement: Supplementary file 1 [file cancers-14-01112-s001.zip]

Archive with 1 entries (1 files):
- cancers-1536048 supplementary.pdf
